# Supplementary material for: The Current Status and Promotional Strategies for Cloud Migration of Hospital Information Systems in China: Strengths, Weaknesses, Opportunities, and Threats Analysis
Source: JMIR Med Inform. 2024 Feb 5;12:e52080. doi: 10.2196/52080 (PMC10877487; doi:10.2196/52080)
Supplement: Multimedia Appendix 1 [file medinform_v12i1e52080_app1.xlsx]

## Sheet: Academic paper database
No	Title	Authors	First author	First author affiliation	Year of publication	Journal name	DOI	PMID	Nationality	Abstract	Conclution	Positive and negative impacts	Institutional affiliation	Research method	Disciplinary domain	Cloud service model
1	Development of Hospital Medical Instrumentation Management System Based on Cloud Computing	Shengfan Chen, Jianqi Huang, Zheng Gao	Shengfan Chen	The Eye Hospital of Wenzhou Medical University,	2020	Zhongguo Yi Liao Qi Xie Za Zhi 2020 Feb 08;44(2):141-144	10.3969/j.issn.1671-7104.2020.02.010	32400988	1	-	this study analyzes the problems in the traditional hospital medical instrumentation management system, and develops a new system based on cloud computing. Through the characters of the SaaS Service Platform, the system improves the flow efficiency of the medical instrumentation in hospital, saves deployment and operating system costs, and improves the people's work efficiency.	1	1	1	5	1
2	Network Security Problems and Countermeasures of Hospital Information System after Going to the Cloud.	Shuming Gao	Shuming Gao	Information Department, Pingdu People's Hospital, No. 112, Yangzhou Road, Pingdu,	2022	Comput Math Methods Med 2022;2022:9725741	10.1155/2022/9725741	35898480	1	-	As far as the hospital is concerned, the information system using cloud computing technology can make better use of the hospital's information data, but after the information system is on the cloud, new problems will appear in network security, resulting in the leakage of hospital patient information or research information.	2	1	7	20	3
3	Cloud-based hospital information system as a service for grassroots healthcare institutions.	Qin Yao, Xiong Han, Xi-Kun Ma, Yi-Feng Xue, Yi-Jun Chen, Jing-Song Li	Qin Yao	College of Biomedical Engineering and Instrument Science, Zhejiang University,	2014	J Med Syst 2014 Sep;38(9):104	10.1007/s10916-014-0104-3	25015761	1	-	This paper is concerned with establishing a Cloud-based Hospital Information Service Center to provide hospital information software as a service (HI-SaaS) with the aim of providing GHIs with an attractive and high-performance medical information service. Compared with individually establishing all hospital information systems, this approach is more cost-effective and affordable for GHIs and does…	1	2	4	9	7
4	Criteria for the evaluation of a cloud-based hospital information system outsourcing provider.	Chinyao Low, Ya Hsueh Chen	Chinyao Low	Department of Industrial Engineering and Management, National Yunlin University of Science & Technology,	2012	J Med Syst 2012 Dec;36(6):3543-53	10.1007/s10916-012-9829-z	22366976	2	-	This study may contribute to understanding how cloud-based hospital systems can reinforce content design and offer a way to compete in the field by developing more appropriate systems.	1	2	9	22	9
5	Economic value and characteristics of cloud pharmacy for children based on internet hospital in western China during the COVID-19 pandemic: Cross-sectional survey study.	Bin Yang, Qiang Wen, Yi Zhang, Xiuling Wang, Xiangdong Yin, Qianbo Li, Qinling Li, Lin Song	Bin Yang	Department of Pharmacy, Children's Hospital of Chongqing Medical University, Chongqing, China.	2022	Front Public Health 2022;10:1034450	10.3389/fpubh.2022.1034450	36408041	1	-	The pediatric cloud pharmacy is efficient, cost-saving and convenient for children with chronic disease or mild symptoms during the COVID-19 pandemic. The widespread use of this pediatric cloud pharmacy can help alleviating pressure on offline hospitals and facilitated people's lives beyond geographical and time-related limitations. Further efforts are needed to be made to improve the quality and…	1	1	2	19	1
6	Management of transplant patients outside hospital during COVID-19 epidemic: A Chinese experience.	Yuanyuan Zhao, Lai Wei, Bin Liu, Dunfeng Du	Yuanyuan Zhao	Institute of Organ Transplantation, Tongji Hospital, Tongji Medical College,	2020	Transpl Infect Dis 2020 Oct;22(5):e13327	10.1111/tid.13327	32407003	1	-	With the aid of Cloud Clinic service and telemedicine care, transplant patients could be regularly followed up and get medical consultation online. Furthermore, personal health education and mental health assistance are enrolled in our practice.	1	1	7	7	1
7	Design of the Hospital Integrated Information Management System Based on Cloud Platform.	L Aijing, Y Jin	L Aijing	The 3rd Xiangya Hospital of Central South University,	2015	West Indian Med J 2015 12;64(5):521-526	10.7727/wimj.2016.057	27399033	1	-	his paper carries out the research and design of a hospital information management system based on cloud platform, which can realize the optimized integration of hospital information resources and save money.	1	1	4	9	7
8	Healthcare-based on Cloud Electrocardiogram System: A Medical Center Experience in Middle Taiwan.	Xiu-Shu Zhang, Fang-Yie Leu, Ching-Wen Yang, Lai-Shiun Lai	Xiu-Shu Zhang	Department of Computer Science, Thunghai University,	2018	J Med Syst 2018 Jan 17;42(3):39	10.1007/s10916-018-0892-y	29344747	2	-	we introduce a Cloud-based Electrocardiogram System, with which cardiologists can directly utilize their smart phones to browse the patient's ECG so as to shorten the D2B time. This system has been online in a medical center in middle Taiwan for more than one year. The shortened D2B time is longer than 10 min, i.e., receiving fine results.	1	2	1	1	1
9	Using a Cloud Computing System to Reduce Door-to-Balloon Time in Acute ST-Elevation Myocardial Infarction Patients Transferred for Percutaneous Coronary Intervention.	Chi-Kung Ho, Fu-Cheng Chen, Yung-Lung Chen, Hui-Ting Wang, Chien-Ho Lee, Wen-Jung Chung, Cheng-Jui Lin, Shu-Kai Hsueh, Shin-Chiang Hung, Kuan-Han Wu, Chu-Feng Liu, Chia-Te Kung, Cheng-I Cheng	Chi-Kung Ho	Department of Public Health, Kaohsiung Medical University,	2017	Biomed Res Int 2017;2017:2963172	10.1155/2017/2963172	28900621	2	-	This study showed that patients transferred through our present protocol could reduce pain to electrocardiography and catheterization laboratory to balloon time in Killip I/II and III/IV patients separately. However, this study showed that using a cloud computing system in our present protocol did not reduce DTB time.	2	2	3	18	1
10	Cloud Computing for Infectious Disease Surveillance and Control: Development and Evaluation of a Hospital Automated Laboratory Reporting System.	Mei-Hua Wang, Han-Kun Chen, Min-Huei Hsu, Hui-Chi Wang, Yu-Ting Yeh	Mei-Hua Wang	Graduate Institute of Biomedical Informatics, College of Medical Science and Technology,	2018	J Med Internet Res 2018 08 08;20(8):e10886	10.2196/10886	30089608	2	-	The results of this study show that the sensitivity and specificity of early disease detection can be increased by integrating the reported data in the HALR system with the cases' clinical information (eg, diagnostic results) in EMRs, thereby enhancing the control and prevention of infectious diseases.	1	2	1	11	1
11	Remote Care Assistance in Emergency Department Based on Smart Medical.	Chengli Zhou, Juan Hu, Ni Chen	Chengli Zhou	Emergency Department, Southwest Medical University,	2021	J Healthc Eng 2021;2021:9971960	10.1155/2021/9971960	34249300	1	-	The experimental results show that 86.0% of patients like the remote care system based on smart medical studied in this paper.	1	1	1	6	1
12	Effectiveness of cloud-based rehabilitation in children with developmental language disorder during the COVID-19 pandemic: A prospective cohort study.	Aiwen Yi, Zhuoming Chen, Weixin Ling, Xiaona Yin, Yuchang Li, Jiajian Yan, Wenwen Cheng, Xiaojie Mo, Zijie Chen, Weixin Huang	Aiwen Yi	Department of Children Rehabilitation, Foshan Chancheng Central Hospital, Foshan, China.	2022	Medicine (Baltimore) 2022 Aug 19;101(33):e30056	10.1097/MD.0000000000030056	35984120	1	-	Children with DLD in the cloud-based rehabilitation group performed significantly better in language abilities, as assessed by the Peabody Picture Vocabulary Test-Revised, than children with DLD in the control group. Furthermore, for children who participated in remote cloud-based rehabilitation, the frequency of training sessions was proportional to their performance on language, memory, and cog…	1	1	8	7	1
13	Analysis of Factors Influencing Hospitals' Implementation of a Green E-Procurement System Using a Cloud Model.	Hsin-Pin Fu, Tsung-Sheng Chang, Hsiao-Ping Yeh, Yu-Xuan Chen	Hsin-Pin Fu	Department of Marketing and Distribution, National Kaohsiung University of Science and Technology,	2019	Int J Environ Res Public Health 2019 12 16;16(24)	10.3390/ijerph16245137	31888203	2	-	1. The research results can enable private hospitals to successfully implement a green e-procurement system through a cloud model by optimizing resource allocation according to the weight of each factor. 2.The results of this research can help cloud service providers of green e-procurement understand users' needs and develop relevant cloud solutions and marketing strategies.	1	2	2	21	5
14	Improving medication safety by cloud technology: Progression and value-added applications in Taiwan.	Chieh-Yu Liao, Ming-Fen Wu, Sek-Kwong Poon, Ying-Mei Liu, Hsiu-Chu Chen, Chieh-Liang Wu, Wayne H-H Sheu, Wen-Shyong Liou	Chieh-Yu Liao	Department of Pharmacy, Taichung Veterans General Hospital,	2019	Int J Med Inform 2019 06;126:65-71	10.1016/j.ijmedinf.2019.03.012	31029265	2	-	The use of the cloud technology and value-added applications significantly improved patient medication safety. Further long-term beneficial effects in terms of medication safety and medical cost savings are expected.	1	1	2	4	2
15	Establishing a Cloud Computing Success Model for Hospitals in Taiwan.	Jiunn-Woei Lian	Jiunn-Woei Lian	National Taichung University of Science and Technology,	2017	Inquiry 2017 01;54:46958016685836	10.1177/0046958016685836	28112020	2	-	The results indicate that the integration of trust into the information systems success model will have acceptable explanatory power to understand cloud computing success in the hospital. Moreover, information quality and system quality directly affect cloud computing satisfaction, whereas service quality indirectly affects the satisfaction through trust.	1	2	2	9	5
16	Cloud Image Data Center for Healthcare Network in Taiwan.	Shao-Jen Weng, Lai-Shiun Lai, Donald Gotcher, Hsin-Hung Wu, Yeong-Yuh Xu, Ching-Wen Yang	Shao-Jen Weng	Department of Industrial Engineering and Enterprise Information, Tunghai University,	2016	J Med Syst 2016 Apr;40(4):89	10.1007/s10916-016-0430-8	26846750	2	-	Implementation of the system has improved management, efficiency, speed and quality of care. Therefore, the results lead to the recommendation of continuing and expanding the cloud computing architecture to improve information sharing among branches in the healthcare network.	1	2	4	10	6
17	Artificial intelligence-based decision-making for age-related macular degeneration.	De-Kuang Hwang, Chih-Chien Hsu, Kao-Jung Chang, Daniel Chao, Chuan-Hu Sun, Ying-Chun Jheng, Aliaksandr A Yarmishyn, Jau-Ching Wu, Ching-Yao Tsai, Mong-Lien Wang, Chi-Hsien Peng, Ke-Hung Chien, Chung-Lan Kao, Tai-Chi Lin, Lin-Chung Woung, Shih-Jen Chen, Shih-Hwa Chiou	De-Kuang Hwang	Department of Ophthalmology, Taipei Veterans General Hospital,	2019	Theranostics 2019;9(1):232-245	10.7150/thno.28447	30662564	2	-	We therefore developed a website for realistic cloud computing based on this AI platform, available at https://www.ym.edu.tw/~AI-OCT/. Patients can upload their OCT images to the website to verify whether they have AMD and require treatment. Using an AI-based cloud service represents a real solution for medical imaging diagnostics and telemedicine.	1	1	1	3	1
18	Remote pharmacy service in primary care: The implementation of a cloud-based pre-prescription review system.	Junbo Liu, Yumao Zhang, Nini Chen, Li Li, Yanqin Wu, Chenfeng Guan, Changgui Yang, Hanli Lin, Yuzhen Li	Junbo Liu	The Pharmacy Department of the Eighth Affiliated Hospital of Zhongshan University	2021	J Am Pharm Assoc (2003) 2021 Mar-Apr;61(2):e176-e182	10.1016/j.japh.2020.12.008	33386239	1	-	The cloud-based prescription prereview model proposed in this study can serve as an important tool for the prevention of inappropriate prescription in primary care. The pre-prescription review system also provided opportunities for pharmacists to participate in the enhancement of patient care in primary care.	1	1	2	4	2
19	A cloud system for mobile medical services of traditional Chinese medicine.	Nian-Ze Hu, Chia-Ying Lee, Mark C Hou, Ying-Ling Chen	Nian-Ze Hu	Department Of Information Management, National Formosa University,	2013	J Med Syst 2013 Dec;37(6):9978	10.1007/s10916-013-9978-8	24081559	2	-	The result shows that the contribution made by the cloud system to the TCM service is multi-dimensional: cost-effective, environment-protective, performance-enhancing etc. Developing and implementing such a cloud system for the TCM service in Taiwan symbolizes a pioneering effort.	1	2	1	3	1
20	Use of a Remote Oncology Pharmacy Service Platform for Patients With Cancer During the COVID-19 Pandemic: Implementation and User Acceptance Evaluation.	Zhuo-Jia Chen, Wei-Ting Liang, Qing Liu, Rong He, Qian-Chao Chen, Qiu-Feng Li, Yao Zhang, Xiao-Dong Du, Ying Pan, Shu Liu, Xiao-Yan Li, Xue Wei, He Huang, Hong-Bing Huang, Tao Liu	Zhuo-Jia Chen	Department of Pharmacy, Sun Yat-sen University Cancer Center,	2021	J Med Internet Res 2021 01 21;23(1):e24619	10.2196/24619	33395398	1	-	The remote pharmacy platform Cloud SYSUCC is efficient and convenient for providing continuous pharmaceutical care to patients with cancer during the COVID-19 crisis. The widespread use of this platform can help to reduce person-to-person transmission as well as infection risk for these patients. Further efforts are needed to improve the quality and acceptance of the Cloud SYSUCC platform, as wel…	1	1	2	4	1
21	Building the hospital intelligent twins for all-scenario intelligence health care.	Weibin Cheng, Wanmin Lian, Junzhang Tian	Weibin Cheng	Institute for Healthcare Artificial Intelligence Application, Guangdong Second Provincial General Hospital,	2022	Digit Health 2022 Jan-Dec;8:20552076221107894	10.1177/20552076221107894	35720617	1	-	This communication presented a smart hospital for all-scenario intelligence by creating the hospital Intelligent Twins. Intelligent Twins is widely involved in medical activities. However, solving the medical ethics, protecting patient privacy, and reducing security risks involved are significant challenges for all-scenario intelligence applications. This exploration of creating hospital Intellig…	1	1	4	12	7
22	A Controlled Study of the Feasibility and Efficacy of a Cloud-Based Interactive Management Program Between Patients with Psoriasis and Physicians.	Beibei Zhu, Yanyan Wang, Xuan Zhou, Chunyan Cao, Yan Zong, Xiaodan Zhao, Zuohong Sha, Xiaoyun Zhao, Shanhang Han	Beibei Zhu	Department of Nursing, Institute of Dermatology, Chinese Academy of Medical Sciences and Peking Union Medical College,	2019	Med Sci Monit 2019 Feb 04;25:970-976	10.12659/MSM.913304	30713334	1	-	Cloud-based interactive patient and physician management improved the mental health and quality of life for patients with psoriasis and allowed patients to manage their disease more effectively.	1	1	3	6	1
23	Cloud-Based Automated Clinical Decision Support System for Detection and Diagnosis of Lung Cancer in Chest CT.	Anum Masood, Po Yang, Bin Sheng, Huating Li, Ping Li, Jing Qin, Vitaveska Lanfranchi, Jinman Kim, David Dagan Feng	Anum Masood	Department of Computer Science and EngineeringShanghai Jiao Tong University	2020	IEEE J Transl Eng Health Med 2020;8:4300113	10.1109/JTEHM.2019.2955458	31929952	1	-	Our system outperformed the state-of-the-art systems and obtained an impressive 98.7% sensitivity at 1.97 FPs per scan. This shows the potentials of deep learning, in combination with cloud computing, for accurate and efficient lung nodule detection via CT imaging, which could help doctors and radiologists in treating lung cancer patients.	1	2	1	3	1
24	Cloud Computing into Respiratory Rehabilitation Training-Assisted Treatment of Patients with Pneumonia.	Yan Yu	Yan Yu	Thoracic and Cardiac Surgery, Zhujiang Hospital of Southern Medical University,	2021	J Healthc Eng 2021;2021:5884174	10.1155/2021/5884174	34616535	1	-	Respiratory therapy based on the cloud computing model has the characteristics of integration and extensibility, which can be effectively applied to the treatment effect analysis of patients with pneumonia and is of great significance for the effective analysis of patients' blood gas indexes and lung function indexes.	1	1	3	6	1
25	[Application of Patient Intelligent Monitoring System Based on Internet of Things and Cloud Platform].	Hao Xu, Qiaozhen Zhu, Peiyu Wu	Hao Xu	The Eye Hospital of Wenzhou Medical University,	2022	Zhongguo Yi Liao Qi Xie Za Zhi 2022 Nov 30;46(6):598-601	10.3969/j.issn.1671-7104.2022.06.002	36597382	1	-	Meeting the needs of ward front-line management, not only reduce the workload of nurses, but also improve work efficiency. It is great significance to ward management and the development of hospital information construction.	1	1	1	14	1
26	Subject-enabled analytics model on measurement statistics in health risk expert system for public health informatics.	Chi-Jung Chung, Yu-Chen Kuo, Yun-Yu Hsieh, Tsai-Chung Li, Cheng-Chieh Lin, Wen-Miin Liang, Li-Na Liao, Chia-Ing Li, Hsueh-Chun Lin	Chi-Jung Chung	Department of Health Risk Management, College of Public Health.	2017	Int J Med Inform 2017 11;107:18-29	10.1016/j.ijmedinf.2017.08.011	29029688	2	-	The analytics procedure of the HRES prototype is capable of providing assessment criteria prior to estimating the potential risk to public health.	1	2	1	17	1
27	[Survey and analysis on digital construction of primary hospitals in Guizhou Province].	Di Liu, Tao Li, Xu Liu, Difen Wang	Di Liu	The Department of Intensive Care Medicine at the Affiliated Hospital of Guizhou Medical University	2022	Zhonghua Wei Zhong Bing Ji Jiu Yi Xue 2022 Aug;34(8):863-870	10.3760/cma.j.cn121430-20220511-00476	36177932	1	-	Guizhou public hospitals have implementation of digital information management at the grass-roots level, the surveyed health care workers have a relatively low awareness of the digital information management system, hospital use big data Internet for remote consultation is uneven, intensive care medicine is a clinical discipline used in most remote consultation information system, and can complet…	1	1	2	12	5
28	[Design and Development of Cloud Platform of Emergency COVID-19 Nucleic Acid Detection].	Haifang Lou, Haixiang Wu, Juan Hu, Qiaoye Zhang, Xufan Tang, Fei Wu, Zhiwen Yan, Ren Chen	Haifang Lou	Zhejiang Provincial People's Hospital, Affiliated People's Hospital,	2022	Zhongguo Yi Liao Qi Xie Za Zhi 2022 Mar 30;46(2):172-175	10.3969/j.issn.1671-7104.2022.02.012	35411745	1	-	this study introduces an out of hospital emergency nucleic acid detection cloud platform system, which realizes the functions of rapid identification of the detected person and one-to-one correspondence with the samples, and real-time upload of the detection results to Zhejiang Government service network for quick viewing and statistics, so as to complete the task of national nucleic acid screeni…	1	1	4	1	2
29	A searchable personal health records framework with fine-grained access control in cloud-fog computing.	Jin Sun, Xiaojing Wang, Shangping Wang, Lili Ren	Jin Sun	School of Science, Xi'an University of Technology,	2018	PLoS One 2018;13(11):e0207543	10.1371/journal.pone.0207543	30496194	1	-	Simulation experiments show that our scheme is efficient in the cloud-fog environment.	1	2	5	8	3
30	A machine learning model for detecting invasive ductal carcinoma with Google Cloud AutoML Vision.	Yan Zeng, Jinmiao Zhang	Yan Zeng	Guanganmen Hospital, China Academy of Chinese Medical Sciences,	2020	Comput Biol Med 2020 07;122:103861	10.1016/j.compbiomed.2020.103861	32658738	1	-	The results obtained from this study demonstrate the maturity and feasibility of an AutoML approach for IDC identification. The study also shows the advantage of AutoML approach when combined at scale with cloud computing.	1	1	5	1	3
31	Mobile, cloud, and big data computing: contributions, challenges, and new directions in telecardiology.	Jui-Chien Hsieh, Ai-Hsien Li, Chung-Chi Yang	Jui-Chien Hsieh	Department of Information Management, Yuan Ze University,	2013	Int J Environ Res Public Health 2013 Nov 13;10(11):6131-53	10.3390/ijerph10116131	24232290	2	-	several studies have combined cloud computing and mobile computing to facilitate better storage, delivery, retrieval, and management of medical files for telecardiology.	1	2	7	3	3
32	[Accurate Management Practice of Medical Consumables in the Whole Process Based on SPD Supply Chain].	Yunzhi Chen, Feng Zhan, Kesai Wang, Xuechen Feng, Jianhao Cheng	Yunzhi Chen	Department of Medical Equipment, Zhengzhou Central Hospital Affiliated to Zhengzhou University,	2022	Zhongguo Yi Liao Qi Xie Za Zhi 2022 Nov 30;46(6):696-700	10.3969/j.issn.1671-7104.2022.06.022	36597402	1	-	Accurately classify consumables in multi-dimensions, improve the consumables dictionary field information dictionary database, refine supplier management, and realize the whole process of implanting interventional and high-value consumables into three codes (material code, medical insurance consumable code, charge code) traceability management, and data visualization. At the same time, it reduces…	1	1	1	5	1
33	IAServ: an intelligent home care web services platform in a cloud for aging-in-place.	Chuan-Jun Su, Chang-Yu Chiang	Chuan-Jun Su	Department of Industrial Engineering & Management, Yuan Ze University,	2013	Int J Environ Res Public Health 2013 Nov 12;10(11):6106-30	10.3390/ijerph10116106	24225647	2	-	This paper presents the development and overall architecture of IAServ (the Intelligent Aging-in-place Home care Web Services Platform) to provide personalized healthcare service ubiquitously in a cloud computing setting to support the most desirable and cost-efficient method of care for the aged-aging in place. The IAServ is expected to offer intelligent, pervasive, accurate and contextually-awa…	1	2	4	7	2
34	Initial Experience of the Synchronized, Real-Time, Interactive, Remote Transthoracic Echocardiogram Consultation System in Rural China: Longitudinal Observational Study.	Luwen Liu, Shaobo Duan, Ye Zhang, Yuejin Wu, Lianzhong Zhang	Luwen Liu	People's Hospital of Zhengzhou University,	2019	JMIR Med Inform 2019 Jul 08;7(3):e14248	10.2196/14248	31287062	1	-	The synchronized real-time interactive remote TTE consultation system based on cloud computing service and unique dynamic image coding and decoding technology had high feasibility and applicability.	1	1	7	3	6
35	Effects of Out-of-Hospital Continuous Nursing on Postoperative Breast Cancer Patients by Medical Big Data.	Peijuan He, Bing Zhang, Songna Shen	Peijuan He	Breast Center, Women and Children's Hospital of Ningbo City,	2022	J Healthc Eng 2022;2022:9506915	10.1155/2022/9506915	35035864	1	-	It shows that the intelligent mobile medical communication system established in this study can effectively evaluate the intervention effect of different nursing methods on patients undergoing breast cancer surgery.	1	1	3	7	1
36	Implementation of a cloud-based electronic medical record exchange system in compliance with the integrating healthcare enterprise's cross-enterprise document sharing integration profile.	Chien Hua Wu, Ruey Kei Chiu, Hong Mo Yeh, Da Wei Wang	Chien Hua Wu	Graduate Institute of Business Administration, Fu Jen Catholic University,	2017	Int J Med Inform 2017 11;107:30-39	10.1016/j.ijmedinf.2017.09.001	29029689	2	-	The experimental results suggest that the proposed RESTful service approach is superior to the Simple Object Access Protocol method currently implemented in the EEC system, according to the irrespective response times under the four experimental scenarios.	1	2	4	8	2
37	Design of a Secure Medical Data Sharing Scheme Based on Blockchain.	Xu Cheng, Fulong Chen, Dong Xie, Hui Sun, Cheng Huang	Xu Cheng	School of Computer and Information, Anhui Normal University,	2020	J Med Syst 2020 Jan 08;44(2):52	10.1007/s10916-019-1468-1	31915982	1	-	The results show that the MCPS based on blockchain not only realizes medical treatment data sharing, but also meet the various security requirements in the security authentication phase. In addition, the storage and computing overhead costs is ideal. Therefore, the proposed scheme is more suitable for secure sharing of medical big data.	1	2	5	8	4
38	[Construction of data remote monitoring and auditing system for clinical trials].	Liang Shen, Qian Huang, You Zhai, Yunqing Qiu, Qingwei Zhao, Lihua Wu, Min Zhou, Jian Liu	Liang Shen	Department of Information, the First Affiliated Hospital, Zhejiang University School of Medicine,	2020	Zhejiang Da Xue Xue Bao Yi Xue Ban 2020 Aug 25;49(4):531-536	10.3785/j.issn.1008-9292.2020.07.01	32985168	1	-	basically realized the whole process management and data collection of clinical trials. Based on the platform, the functional architecture of data remote monitoring and auditing was established. By desensitizing and encrypting of data, the project and subject hologram were visualized to facilitate to review of data.	1	1	1	15	1
39	A Deep-Learning-Based Collaborative Edge-Cloud Telemedicine System for Retinopathy of Prematurity.	Zeliang Luo, Xiaoxuan Ding, Ning Hou, Jiafu Wan	Zeliang Luo	College of Electro-Mechanical Engineering, Zhuhai City Polytechnic,	2022	Sensors (Basel) 2022 Dec 27;23(1)	10.3390/s23010276	36616874	1	-	The results show that we achieved 75% ACC and 60% AUC. This research is of great significance for the development of telemedicine systems and aims to mitigate the lack of medical resources and their uneven distribution in rural areas.	1	2	1	1	1
40	Information System Implementation Optimizes Medical Coding.	Hong-Ling Lin, Shu-Meng Cheng, Dai-Fang Hsu, Chang-Chuan Huang, Ding-Chung Wu	Hong-Ling Lin	Medical Records Office, Tri-Service General Hospital,	2019	Stud Health Technol Inform 2019 Aug 21;264:1706-1707	10.3233/SHTI190607	31438303	2	-	developing a medical coder specialization work model optimized the workflow, coding quality, and efficiency, which defeated the adverse effects of DRGs and ICD-10 implementation successfully.	1	1	5	16	1
41	[Design and Implementation of Medical Consumables Management Information Systems Based on Cloud Server].	Wenqin Pan, Fenghui Yang	Wenqin Pan	PLA Naval Medical Center,	2022	Zhongguo Yi Liao Qi Xie Za Zhi 2022 Nov 30;46(6):625-628	10.3969/j.issn.1671-7104.2022.06.008	36597388	1	-	The system realizes traceable management of full-process from manufacture, supplier to hospital material management department, and finally to consumption department. The management efficiency of medical consumables supply chain is improved.	1	1	1	5	1
42	NHI-PharmaCloud in Taiwan--A preliminary evaluation using the RE-AIM framework and lessons learned.	San-Kuei Huang, Pen-Jen Wang, Wen-Fuh Tseng, Fei-Kai Syu, Miaw-Chwen Lee, Ru-Liang Shih, Mao-Ting Sheen, Michael S Chen	San-Kuei Huang	National Health Insurance Administration, Ministry of Health and Welfare,	2015	Int J Med Inform 2015 Oct;84(10):817-25	10.1016/j.ijmedinf.2015.06.001	26113462	2	-	PharmaCloud owes its effectiveness to the embedded National Health Insurance (NHI) program, which is universal and provides a comprehensive benefit package including more than 16,000 prescription drugs.	1	3	2	4	2
43	[The Development and Application of Virtual Patient in Clinical Training: The New Horizon for Nursing Education].	Tsuen-Chiuan Tsai	Tsuen-Chiuan Tsai	Department of Pediatrics, Kaohsiung Medical University Hospital, and Co-Founder of Innova Medical Technology,.	2021	Hu Li Za Zhi 2021 Oct;68(5):24-29	10.6224/JN.202110_68(5).05	34549405	2	-	Integrating online meeting systems with virtual patient systems effectively overcomes the barriers of learning related to distance and isolation. The cloud model is especially important in the pandemic period, as this model allows clinical team work training to continue outside of actual hospital settings.	1	1	7	13	3
44	Medical Equipment Comprehensive Management System Based on Cloud Computing and Internet of Things.	Lin Yao, Danmei Shang, Hui Zhao, Shuyu Hu	Lin Yao	College of Public Basic Sciences, Jinzhou Medical University, Jinzhou,	2021	J Healthc Eng 2021;2021:6685456	10.1155/2021/6685456	33763195	1	-	the medical equipment management information system has excellent performance in stress testing. It not only predicts the initial performance requirements, but also provides a large amount of data support for equipment management and maintenance.	1	2	1	5	1
45	Effectiveness of a Cloud-Based Telepathology System in China: Large-Sample Observational Study.	Xianying He, Linlin Wang, Li Wang, Jinghong Gao, Fangfang Cui, Qianqian Ma, Wenjie Zhang, Lin Wang, Yunkai Zhai, Jie Zhao	Xianying He	National Telemedicine Center of China, The First Affiliated Hospital of Zhengzhou University,	2021	J Med Internet Res 2021 07 29;23(7):e23799	10.2196/23799	34326037	1	-	The novel cloud-based telepathology system has the potential to relieve the shortage of pathologists in primary hospitals. It can also simultaneously reduce medical costs for patients in China. It should, therefore, be further promoted to enhance the efficiency, quantity, and quality of telepathology diagnoses.	1	1	2	10	2
46	Rapid detection of urinary soluble intercellular adhesion molecule-1 for determination of lupus nephritis activity.	Yanyun Wang, Ye Tao, Yi Liu, Yi Zhao, Chao Song, Bin Zhou, Tao Wang, Linbo Gao, Lin Zhang, Huaizhong Hu	Yanyun Wang	Department of Obstetrics and Gynecology, West China Second University Hospital	2018	Medicine (Baltimore) 2018 Jun;97(26):e11287	10.1097/MD.0000000000011287	29953010	1	-	The e-healthcare system with cloud-assisted IoT could assist the digitalization and sharing of the bedside or home-based sICAM-1 test results.	1	1	1	1	1
47	[Exploration of Rapid Screening Mode of Wearable Intelligent ECG Device].	Yajun Shi, Ling Gao, Jinli Wang, Jun Guo, Dongling Wen, Xiaopeng Wang, Yundai Chen, Jinliang Wang	Yajun Shi	Department of Cardiology, First Medical Center, PLA General Hospital,	2021	Zhongguo Yi Liao Qi Xie Za Zhi 2021 Apr 08;45(2):228-230	10.3969/j.issn.1671-7104.2021.02.022	33825388	1	-	With the rapid ECG screening system, human power can be saved, the timeliness of ECG examination can be enhanced. The level of ECG diagnosis in the basic units can be improved through building a multiple medical centers which is rely on the cloud platform.	1	1	1	5	1
48	Detecting hospital behaviors of up-coding on DRGs using Rasch model of continuous variables and online cloud computing in Taiwan.	Tsair-Wei Chien, Yi-Lien Lee, Hsien-Yi Wang	Tsair-Wei Chien	Medical Research Department, Chi Mei Medical Center,	2019	BMC Health Serv Res 2019 Sep 04;19(1):630	10.1186/s12913-019-4417-2	31484551	2	-	The DRG-based comparisons in the possible deductions on medical fees, along with the algorithm based on Rasch modeling, can be a complementary tool in upgrading the efficiency and accuracy in processing medical fee applications in the discernable future.	1	1	1	11	1
49	Chewing Difficulty Should be Included as a Geriatric Syndrome.	Jean Woo, Cecilia Tong, Ruby Yu	Jean Woo	Department of Medicine & Therapeutics, Faculty of Medicine, The Chinese University of Hong Kong,	2018	Nutrients 2018 Dec 17;10(12)	10.3390/nu10121997	30562922	3	-	A brief multi-domain geriatric assessment was administered to 2259 men and women using a mobile device, the data uploaded to the cloud and analyzed.	1	2	2	2	3
50	AMBtalk: A Cardiovascular IoT Device for Ambulance Applications.	Wen-Liang Chen, Yi-Bing Lin, Ted C-Y Chang, Yan-Ren Lin	Wen-Liang Chen	Department of Biological Science and Technology, National Yang Ming Chiao Tung University,	2021	Sensors (Basel) 2021 Apr 15;21(8)	10.3390/s21082781	33920835	2	-	AllCheck outperforms the existing cardiovascular IoT device solutions for ambulances. The best existing solution requires a 10-min testing time using blood samples of 2–3 mL, while AllCheck produces results in 3 min using a blood sample of 20 μL. The existing solutions must be operated by medical technologists, physicians, or nurses. On the other hand, AllCheck is designed for operation by staff …	1	2	5	5	1
51	[Exploration of Smart Healthcare in the Context of Nurse Professionals in Developing Countries].	Johnson Huang	Johnson Huang	Department of Computer Science and Information Engineering, National Cheng Kung University,	2020	Hu Li Za Zhi 2020 Apr;67(2):27-32	10.6224/JN.202004_67(2).05	32281080	2	-	Four case studies, including the Malawi HIV system, community-based mobile APP in South Africa, the cloud base hospital information system (HIS) project in Marshall island, and smart hemodialysis in Vietnam, are examined in this article. In the near future, both information technology skills and interaction will have a significant impact on the nursing profession.	1	2	7	6	1
52	Smart healthcare: A prospective future medical approach for COVID-19.	De-Ming Yang, Tai-Jay Chang, Kai-Feng Hung, Mong-Lien Wang, Yen-Fu Cheng, Su-Hua Chiang, Mei-Fang Chen, Yi-Ting Liao, Wei-Qun Lai, Kung-Hao Liang	De-Ming Yang	Department of Medical Research, Taipei Veterans General Hospital,	2023	J Chin Med Assoc 2023 Feb 01;86(2):138-146	10.1097/JCMA.0000000000000824	36227021	2	-	Smart healthcare often utilizes medical artificial intelligence (AI) and cloud computing and integrates cutting-edge biological and optoelectronic techniques. These are valuable technologies for addressing the unmet needs in the management of COVID.	1	1	7	1	3
53	[Practice and Exploration of Regional Medical Equipment Cloud Management Platform Based on the Internet of Things].	Hui Cao, Jian You, Yunxin Zheng, Ying Chen, Bin Li, Mu Chen	Hui Cao	Shanghai Shen Kang Hospital Development Center,	2018	Zhongguo Yi Liao Qi Xie Za Zhi 2018 Sep 30;42(5):332-334	10.3969/j.issn.1671-7104.2018.05.006	30358344	1	-	The dynamic management platform of regional medical equipment helps to standardize the management of large medical equipment and improve the utilization ratio of medical equipment. The platform provides basis of management decisions and equipment allocation for relevant departments.	1	1	4	5	2
54	Internet Hospitals in China: Cross-Sectional Survey.	Xiaoxu Xie, Weimin Zhou, Lingyan Lin, Si Fan, Fen Lin, Long Wang, Tongjun Guo, Chuyang Ma, Jingkun Zhang, Yuan He, Yixin Chen	Xiaoxu Xie	Graduate School of Peking Union Medical College, Beijing, China. , National Research Institute for Health and Family Planning,	2017	J Med Internet Res 2017 07 04;19(7):e239	10.2196/jmir.7854	28676472	1	-	Internet hospitals provide convenient outpatient service delivery. However, many of the Internet hospitals are not yet mature and are faced with various issues such as online doctor scarcity and the unavailability of health insurance coverage. China's Internet hospitals are heading in the right direction to improve provision of health services, but much more remains to be done.	2	2	2	12	5
55	[Application of portable electroencephalograph in patients with epilepsy and establishment of medical platform].	L Xu, D P Wu, Y Li, L Zhang, Y Wang, Q Y Wang, M Q Liu, X D Wu, Z Hong	L Xu	Department of Neurology, Huashan Hospital, Fudan University,	2020	Zhonghua Yi Xue Za Zhi 2020 Dec 22;100(47):3764-3767	10.3760/cma.j.cn112137-20200703-02023	33379840	1	-	Combined with a portable electroencephalograph, the current study establishs a medical platform for patients with epilepsy to achieve long-term monitoring and rational use of medical resources.	1	1	2	1	6
56	Protocol of a prospective and multicentre China Teratology Birth Cohort (CTBC): association of maternal drug exposure during pregnancy with adverse pregnancy outcomes.	Yangwen Zhou, Jing Tao, Ke Wang, Kui Deng, Yanping Wang, Jianxin Zhao, Chunyi Chen, Tingxuan Wu, Jiayuan Zhou, Jun Zhu, Xiaohong Li	Yangwen Zhou	National Center for Birth Defect Monitoring of China, West China Second University Hospital, Sichuan University,	2021	BMC Pregnancy Childbirth 2021 Sep 01;21(1):593	10.1186/s12884-021-04073-0	34470618	1	-	CTBC uses an electronic questionnaire for data collection and a cloud system for data management.	1	1	2	4	1
57	[Evaluation of an automatic image-based screening technique for neonatal hyperbilirubinemia].	Z H Rong, F Luo, L Y Ma, L Chen, L Wu, W Liu, L Z Du, X P Luo	Z H Rong	Department of Pediatrics, Tongji Hospital	2016	Zhonghua Er Ke Za Zhi 2016 Aug;54(8):597-600	10.3760/cma.j.issn.0578-1310.2016.08.008	27510872	1	-	Based on AIB's agreement with peripheral blood TB, the sensitivity and specificity, AIB can be used as a new technique to provide results for objective follow-up for progression and regression of jaundice.	1	1	2	1	1
58	Smart-Contract Aware Ethereum and Client-Fog-Cloud Healthcare System.	Abdullah Lakhan, Mazin Abed Mohammed, Ahmed N Rashid, Seifedine Kadry, Thammarat Panityakul, Karrar Hameed Abdulkareem, Orawit Thinnukool	Abdullah Lakhan	College of Computer Science and Artificial Intelligence, Wenzhou University,	2021	Sensors (Basel) 2021 Jun 14;21(12)	10.3390/s21124093	34198608	1	-	Simulation results show that the proposed algorithm schemes outperform all existing baseline approaches in terms of the implementation of applications.	1	2	5	6	3
59	Application and Exploration of Big Data Mining in Clinical Medicine.	Yue Zhang, Shu-Li Guo, Li-Na Han, Tie-Ling Li	Yue Zhang	The cardiovascular department of the South Building Branch at the General Hospital of the People's Liberation Army in China.	2016	Chin Med J (Engl) 2016 Mar 20;129(6):731-8	10.4103/0366-6999.178019	26960378	1	-	Big data mining has the potential to play an important role in clinical medicine.	1	1	7	3	3
60	Wrinkle-Enabled Highly Stretchable Strain Sensors for Wide-Range Health Monitoring with a Big Data Cloud Platform.	Jian Huang, Jian Zhou, Yangmei Luo, Gan Yan, Yi Liu, Yiping Shen, Yong Xu, Honglang Li, Lingbo Yan, Guanhua Zhang, Yongqing Fu, Huigao Duan	Jian Huang	State Key Laboratory of Advanced Design and Manufacturing for Vehicle Body, College of Mechanical and Vehicle Engineering, Hunan University,	2020	ACS Appl Mater Interfaces 2020 Sep 23;12(38):43009-43017	10.1021/acsami.0c11705	32856459	1	-	the sensor is successfully used to send signals of a volunteer's breathing data to a local hospital in real time through a big data cloud platform. This research provides the feasibility of using a strain sensor for wearable Internet of things and demonstrates its exciting prospect for healthcare applications.	1	2	5	5	3
61	An Intelligent Collection System of Big Data in Medical and Health Education Based on the Internet of Things.	Zhiling Wang	Zhiling Wang	Xi'an Mediacl University, Xi'an, China.	2022	J Healthc Eng 2022;2022:3735102	10.1155/2022/3735102	35437463	1	-	Through methods such as real-time multi-source data collection, mobile sensing, cloud computing, multi-network fusion technology, continuous monitoring and intelligent management of health data is realized convenient, fast and efficient. It solves the problems that the existing medical system cannot meet the multi-level health needs, personal data security and privacy protection, etc., it has ach…	1	2	4	2	2
62	[Implementation of Wearable Terminal Used for Dynamic ECG Real-time Monitoring Based on Internet of Things].	Ming Tang, Jian Yao, Zekuan Chen, Hai Huang, Chenge Geng	Ming Tang	College of Biomedical Engineering and Instrumentation Science, Zhejiang University,	2018	Zhongguo Yi Liao Qi Xie Za Zhi 2018 May 30;42(3):161-165	10.3969/j.issn.1671-7104.2018.03.002	29885118	1	-	the design and function of the wearable dynamic ECG real-time monitoring terminal based on the mobile networking could meet and apply to the patients with cardiac monitoring needs in the house, hospital, nursing home, outdoor and many other places.	1	2	1	2	1
63	Internet of things-based energy-efficient optimized heuristic framework to monitor sportsperson's health.	Mengyao Cui, Parthasarathy Poovendran, S Stewart Kirubakaran	Mengyao Cui	Sangmyung University, Seoul, China.	2021	Technol Health Care 2021;29(6):1291-1304	10.3233/THC-213007	34092677	1	-	The simulation results have been analyzed, and the proposed EEOHF achieves a high accuracy ratio of 97.8%, a performance ratio of 95.3%, and less energy consumption of 9.4%, delay of 13.1%, and an average runtime of 98.2% when compared to other existing methods.	1	2	1	2	1
64	A Method of Signal Scrambling to Secure Data Storage for Healthcare Applications.	Shu-Di Bao, Meng Chen, Guang-Zhong Yang	Shu-Di Bao	College of Electronic and Information Engineering, Ningbo University of Technology	2017	IEEE J Biomed Health Inform 2017 11;21(6):1487-1494	10.1109/JBHI.2017.2679979	28362596	1	-	The computational complexity and security performance in terms of theoretical and experimental analysis has been investigated to demonstrate the efficiency and effectiveness of the proposed method. The proposed method is applicable to all kinds of data that require extra security protection within complex networks.	1	2	5	8	4
65	Blockchain-based medical health record access control scheme with efficient protection mechanism and patient control.	Wen-Xin Yuan, Bin Yan, Wen Li, Liu-Yao Hao, Hong-Mei Yang	Wen-Xin Yuan	College of Electronic and Information Engineering, Shandong University of Science and Technology,	2022	Multimed Tools Appl 2022 Nov 07:1-22	10.1007/s11042-022-14023-3	36404935	1	-	Experimental result shows that the proposed system is more efficient than previous systems. Security under the MITM attack is also ensured by security analysis.	1	2	1	8	4
66	Development of a light-weight deep learning model for cloud applications and remote diagnosis of skin cancers.	Hsin-Wei Huang, Benny Wei-Yun Hsu, Chih-Hung Lee, Vincent S Tseng	Hsin-Wei Huang	Department of Dermatology, Kaohsiung Chang Gung Memorial Hospital and Chang Gung University College of Medicine,	2021	J Dermatol 2021 Mar;48(3):310-316	10.1111/1346-8138.15683	33211346	2	-	Our results demonstrate that our skin cancer classification model based on deep learning methods is a highly promising aid for the clinical diagnosis and early identification of skin cancers and benign tumors.	1	1	1	3	1
67	Establishing the reference interval for pulse oxygen saturation in neonates at high altitudes: protocol for a multicentre, open, cross-sectional study.	Bo Wang, Chongde Liu, Yanli Yao, Zhihui Lu, Rong Yu, Zhuoma CaiRen, Zhixiu Wang, Runwu Liu, Yazhen Wu, Zhangbin Yu	Bo Wang	Department of Pediatrics, Suqian First People's Hospital,	2022	BMJ Open 2022 04 22;12(4):e060444	10.1136/bmjopen-2021-060444	35459680	1	-	The measurement time, site and results will be recorded and input, along with the collected basic information, into the perinatal cloud database. We will carry out strict quality control for basic information collection, measurement and data filing. We will perform descriptive statistics on the distribution range of the collected data, determine the lower limit value of the reference interval for…	1	1	2	2	8
68	mHealth For Aging China: Opportunities and Challenges.	Jing Sun, Yutao Guo, Xiaoning Wang, Qiang Zeng	Jing Sun	Department of International Inpatient, Chinese PLA General Hospital,	2016	Aging Dis 2016 Jan;7(1):53-67	10.14336/AD.2015.1011	26816664	1	-	With the advancement of wearable health devices, cloud computing, mobile technologies and Internet of Things, mobile health (mHealth) is rapidly developing and shows a promising future in the management of chronic diseases. Its advantages include its ability to improve the quality of care, reduce the costs of care, and improve treatment outcomes by transferring in-hospital treatment to patient-ce…	1	1	7	1	3
69	Outcomes and perception of cloud-based remote patient monitoring in children receiving automated peritoneal dialysis: a prospective study.	Eugene Yu-Hin Chan, Mei-Shan Liu, Po-Chu Or, Alison Lap-Tak Ma	Eugene Yu-Hin Chan	Paediatric Nephrology Centre, Hong Kong Children's Hospital,	2022	Pediatr Nephrol 2022 Nov 30	10.1007/s00467-022-05828-3	36449100	3	-	We conducted a prospective observational study of children (0-18 years) receiving APD with cloud-based RPM over two 24-week periods (pre- and post-RPM).RPM in children receiving APD is associated with fewer and shorter unplanned hospitalizations, improved fluid management and favourable adherence to PD. A higher resolution version of the Graphical abstract is available as Supplementary informatio…	1	1	3	1	1
70	5G-Enabled intelligent construction of a chest pain center with up-conversion lateral flow immunoassay.	Lei Huang, Shulin Tian, Wenhao Zhao, Ke Liu, Xing Ma, Jinhong Guo, Ming Yin	Lei Huang	School of Automation Engineering, University of Electronic Science and Technology of China,	2021	Analyst 2021 Dec 06;146(24):7702-7709	10.1039/d1an01592c	34812799	1	-	Combined with mobile internet and big data, the 5G-enabled intelligent chest pain center with up-conversion lateral flow immunoassay may predict the onset of AMI and save valuable time for patients suffering an AMI.	1	2	5	11	4
71	Influence of a continuous nursing model based on network cloud platforms for urinary control, urination function and quality of life of patients after radical prostatectomy.	Miaomiao Song	Miaomiao Song	Department II of Urological Surgery, Cangzhou Central Hospital	2021	Am J Transl Res 2021;13(5):5356-5361		34150130	1	-	The continuous nursing model under the network cloud platform has a positive impact on patient's urinary control, urination function and quality of life after radical prostatectomy. It is worthy of being widely promoted and used in clinical treatment.	1	1	3	6	1
72	Cloud-Based Service Information System for Evaluating Quality of Life after Breast Cancer Surgery.	Hao-Yun Kao, Wen-Hsiung Wu, Tyng-Yeu Liang, King-The Lee, Ming-Feng Hou, Hon-Yi Shi	Hao-Yun Kao	Department of Healthcare Administration and Medical Informatics, Kaohsiung Medical University,	2015	PLoS One 2015;10(9):e0139252	10.1371/journal.pone.0139252	26422018	2	-	Therefore, a potentially vast amount of internet-based QOL data is available for use in defining patient populations that may benefit from therapeutic intervention.	1	2	2	2	1
73	Preliminary physician and pharmacist survey of the National Health Insurance PharmaCloud system in Taiwan.	Yu-Ting Tseng, Elizabeth H Chang, Li-Na Kuo, Wan-Chen Shen, Kuan-Jen Bai, Chih-Chi Wang, Hsiang-Yin Chen	Yu-Ting Tseng	Department of Clinical Pharmacy, School of Pharmacy, Taipei Medical University,	2017	Comput Methods Programs Biomed 2017 Oct;149:69-77	10.1016/j.cmpb.2017.07.004	28802331	2	-	The preliminary study results indicated a moderate satisfaction toward the PharmaCloud system. Hospital pharmacists had a high satisfaction rate, but neither are physicians and community pharmacists. Continuously improvement on system quality has been performing based on the results of this preliminary survey. Policies and standardization processes, including privacy protection, are still warrant…	2	2	2	4	2
74	[Rule of point selection in treatment of cerebral palsy in children with acupuncture based on data mining of 1584 electronic medical records].	Zi-Jun Mou, Li-Yun He, Hu-Jie Song, Qiu Cheng, Bao-Yan Liu	Zi-Jun Mou	Institute of Basic Research in Clinical Medicine, China Academy of Chinese Medical Sciences,	2021	Zhongguo Zhen Jiu 2021 Mar 12;41(3):355-8	10.13703/j.0255-2930.20200410-k0006	33798325	1	-	Using the data mining tools of the ancient and modern medical record cloud platform V2.2.3 and the clinical effective prescription and molecular mechanism analysis system of traditional Chinese medicine V2.0, the cluster analysis and complex network analysis were conducted on acupuncture prescriptions.	1	1	2	8	2
75	Cross-sectional investigation of drug-related problems among adults in a medical center outpatient clinic: application of virtual medicine records in the cloud.	Hue-Yu Wang, Ming-Kung Yeh, Chung-Han Ho, Ming-Kuan Hu, Yaw-Bin Huang	Hue-Yu Wang	Department of Pharmacy, Chi-Mei Medical Center,	2017	Pharmacoepidemiol Drug Saf 2017 01;26(1):71-80	10.1002/pds.4117	27730699	2	-	With VMRCS, DRPs were more easily identified whether patients received medical care in the same hospital or not. DRPs could be efficiently prevented through the use of pre-downloaded patient prescription data.	1	1	2	4	2
76	Monitoring and Management of Home-Quarantined Patients With COVID-19 Using a WeChat-Based Telemedicine System: Retrospective Cohort Study.	Hui Xu, Sufang Huang, Chun Qiu, Shangkun Liu, Juan Deng, Bo Jiao, Xi Tan, Ling Ai, Yaru Xiao, Mirko Belliato, Li Yan	Hui Xu	Department of Anesthesiology, Tongji Hospital of Tongji Medical College, Huazhong University of Science and Technology,	2020	J Med Internet Res 2020 07 02;22(7):e19514	10.2196/19514	32568727	1	-	1. The telemedicine system reduces the risks of delayed hospitalization due to disease progression for patients with COVID-19 quarantined at home. 2. It enables patients to self-assess their conditions. 3. The results are useful for medical staff to identify disease progression and hence, make appropriate and timely treatment decisions. 4. The system requires few staff to manage a large cohort of…	1	1	8	7	1
77	Protocol for Home-Based Solution for Remote Atrial Fibrillation Screening to Prevent Recurrence Stroke (HUA-TUO AF Trial): a randomised controlled trial.	Chun Ka Wong, Jo Jo Hai, Yuk-Ming Lau, Mi Zhou, Hin-Wai Lui, Kui Kai Lau, Koon-Ho Chan, Toi Meng Mok, Yong Liu, Yingqing Feng, Ning Tan, Weng-Chio Tam, Kun-Chong Tam, Xiuhua Feng, Ming-Liang Zuo, Li-Xue Yin, Jing Tan, Wen-Jun Zhang, Xiaofei Jiang, Xiaoyu Huang, Jianfeng Ye, Yan Liang, Wei Jiang, Zhen Lei, Duo Huang, Wen-Sheng Yue, Guanming Tan, Bryan P Yan, Mario Alberto Evora, Ji-Yan Chen, Chung…	Chun Ka Wong	Cardiology Division, Department of Medicine, University of Hong Kong,	2022	BMJ Open 2022 07 15;12(7):e053466	10.1136/bmjopen-2021-053466	35840293	3	-	All remotely obtained data will be automatically transmitted in real-time through the study smartphone application to a secured cloud hosting and analysed using an artificial intelligence-based diagnostic system.	1	2	3	1	1
78	Efficacy Evaluation of Ultrasound with Active Contour Model for Hemodialysis in Children with Renal Failure.	Jiawen Huo, Aizhi Peng, Fenfang Chen, Fen Chen, Lanling Shen, Hongxia Yan	Jiawen Huo	Department of Pediatrics, The Second Affiliated Hospital, Hengyang Medical School, University of South China,	2022	Comput Math Methods Med 2022;2022:3665841	10.1155/2022/3665841	36035290	1	-	The pulse coupled neural network (PCNN) was used to extract the initial contour of the ultrasound images, and the cloud model-based ACM was used to accurately segment the images, whose effect was compared with the classic Snake model. In summary, ACM algorithm had a good segmentation effect on the ultrasonic images of children with renal failure. This study provided guidance for clinicians to cho…	1	1	3	3	1
79	[Effects of mobile health intervention on early knee function after anterior cruciate ligament reconstruction: a prospective randomized controlled study].	X Sun, D Li, Y Guo, H L Chu, X Y Sun, Y P Yang	X Sun	Department of Social Medicine and Health Education, Peking University,	2020	Zhonghua Wai Ke Za Zhi 2020 Dec 01;58(12):936-941	10.3760/cma.j.cn112139-20200723-00575	33249812	1	-	Mobile health intervention (electronic rehabilitation prescription and follow-up notice delivered by a WeChat Mini Program Rehabilitation Cloud Platform) can improve the early postoperative rehabilitation effect after ACL construction and the ROM of the knee joint, and reduce the bent-knee pain along with the thigh circumference difference.	1	1	3	6	1
80	Role of network cloud platform-based and progressive health education in postoperative rehabilitation of patients with tibial fracture.	Ding Wang, Xiang Lv, Shaofeng Zhang, Taiping Zhu	Ding Wang	Department of Enrollment and Internship Employment, Shijiazhuang Medical College	2021	Am J Transl Res 2021;13(5):4819-4824		34150063	1	-	Implementation of network cloud platform-based and progressive health education for patients with tibial fracture after operation has a positive effect on improving the short-term and long-term rehabilitation effect.	1	1	3	13	1
81	[Exploration and practice of building tele-critical care system].	Guangyao Wei, Zhiyong Yuan, Yajun Jing, Weigui Zhou, Fuhua Wang, Ying Liu, Bo Yao, Jinyan Xing	Guangyao Wei	Department of Critical Care Medicine, the Affiliated Hospital of Qingdao University,	2022	Zhonghua Wei Zhong Bing Ji Jiu Yi Xue 2022 Sep;34(9):970-975	10.3760/cma.j.cn121430-20220310-00233	36377453	1	-	The tele-critical care system we established is feasible to construct within the medical group and can safely and effectively realize the functions of real-time tele-monitoring, visual remote ward rounds, remote consultation, and remote teaching.	1	1	1	14	4
82	[Study on medication laws of traditional Chinese medicine of 48 patients with coronavirus disease 2019 in intensive care unit based on data mining].	Yuan Liu, Jianqiang Mei, Fenqiao Chen, Yaru Yang	Yuan Liu	Department of Intensive Care Unit, Hebei Traditional Chinese Medicine Hospital, Hebei University of Chinese Medicine,	2021	Zhonghua Wei Zhong Bing Ji Jiu Yi Xue 2021 Oct;33(10):1175-1180	10.3760/cma.j.cn121430-20210826-01285	34955124	1	-	A database was established based on the Ancient and Modern Medical Records Cloud Platform (V2.2.1), and the methods of frequency analysis, correlation analysis, cluster analysis, and complex network analysis were used to analyze the prescriptions of traditional Chinese medicine.	1	1	2	4	2
83	Research on the functions of developing telemedicine service and establishing regional medical conjoined system.	Yun-Kai Zhai	Yun-Kai Zhai	Management Engineering School, Zhengzhou University,	2016	J BUON 2016 Sept-Oct;21(5):1061-1067		27837605	1	-	Based on the analysis of cardiovascular treatment cases in our hospital, this article suggests that developing telemedicine service and establishing regional medical conjoint system is the necessary direction of the domestic medical development.	1	2	5	9	2
84	[A Maternal Health Care System Based on Mobile Health Care].	Xin Du, Weijie Zeng, Chengwei Li, Junwei Xue, Xiuyong Wu, Yinjia Liu, Yuxin Wan, Yiru Zhang, Yurong Ji, Lei Wu, Yongzhe Yang, Yue Zhang, Bin Zhu, Yueshan Huang, Kai Wu	Xin Du	South China University of Technology	2016	Sheng Wu Yi Xue Gong Cheng Xue Za Zhi 2016 Feb;33(1):2-7		27382731	1	-	All the results combined with biochemical analysis from hospital are uploaded to cloud server by mobile Internet. Machine learning algorithms are used for data mining of all information of subjects. This system can achieve the assessment and care of maternal physical health as well as mental health. Moreover, the system can send the results and health guidance to smart terminals.	1	2	1	2	1
85	[Detection of Fever Using Continuous Skin Temperature Monitoring in Hospitalized Older Adults].	Yi-Jhen Chen, Yi-Ting Chung, Chang-Chun Chen, Yen-Chin Chen, Shih-Hsin Liang, Jiun-Ling Wang, Chun-Yin Yeh, Kun-Ta Chuang, Nai-Ying Ko	Yi-Jhen Chen	Department of Public Health, National Cheng Kung University,	2023	Hu Li Za Zhi 2023 Feb;70(1):60-69	10.6224/JN.202302_70(1).09	36647311	2	-	The application of wearable devices and cloud platforms may further facilitate the real-time assessment and care capabilities of nurses, thus reducing their workload and improving care quality.	1	2	2	2	1
86	An Intelligent Medical Isolation Observation Management System Based on the Internet of Things.	Wensheng Sun, Chunmei Wang, Jimin Sun, Ziping Miao, Feng Ling, Guangsong Wu	Wensheng Sun	Wireless Communication Teaching and Research Office, School of Communication Engineering,	2022	Methods Inf Med 2022 Dec;61(5-06):155-166	10.1055/s-0042-1757185	36379470	1	-	The system designed in this study can monitor the body temperature, blood oxygen, blood pressure, heart rate, and geographical location of the monitoring subject in real time. It can be extended to COVID-19 medical observation isolation points, shelter hospitals, infectious disease wards, and nursing homes.	1	2	1	2	1
87	[The robot-assisted system YunSRobot for soft endoscopy: a trial of remote manipulation on simulation models].	B Yan, H Liu, Y S Yang, Y M Yang, L H Peng, F Pan, W Jiang, T Yu, Y Y Zhou, X He, L Wang, J F Li, X X Wang, X L Zhang, Z K Wang, S F Wang, Y C Shi, W F Wang, J Yang, X D Wang	B Yan	Department of Gastroenterology and Hepatology, Chinese PLA General Hospital,	2018	Zhonghua Nei Ke Za Zhi 2018 Dec 01;57(12):901-906	10.3760/cma.j.issn.0578-1426.2018.12.005	30486558	1	-	The soft endoscopy robot YunSRobot has satisfactory safety and stability. Remote upper gastrointestinal endoscopy can be completed based on common network and an endoscope simulation model with smooth operation. The inspection time by YunSRobot robot per part and the overall time are longer than those of manual operation on site, still, remote operating time meets the standard of upper gastrointe…	1	1	3	3	1
88	[Design of Smart Care Tele-Monitoring System for Mother and Fetus].	Haiyan Xi, Guanghui Gan, Huilian Zhang, Chaomin Chen	Haiyan Xi	School of Biomedical Engineering, Southern Medical University	2015	Zhongguo Yi Liao Qi Xie Za Zhi 2015 Mar;39(2):102-4		26204738	1	-	The system removes the constraint of traditional telephone cable for users, while the users can get remote monitoring from the medical institutions at home or in the nearest community at any time, providing health and safety guarantee for mother and fetus.	1	2	1	2	1
89	Development of a Whole Slide Imaging System on Smartphones and Evaluation With Frozen Section Samples.	Hong Yu, Feng Gao, Liren Jiang, Shuoxin Ma	Hong Yu	Department of Pathology Center, Shanghai General Hospital, Shanghai Jiao Tong University School of Medicine	2017	JMIR Mhealth Uhealth 2017 Sep 15;5(9):e132	10.2196/mhealth.8242	28916508	1	-	As an ultra-low-cost alternative to whole slide scanners, diagnosis-ready VS quality and robustness for commercial usage is achieved in the sWSI solution. Operated on main-stream smartphones installed on normal optical microscopes, sWSI readily offers affordable and reliable WSI to resource-limited or infrequent clinical users.	1	1	1	10	1
90	An Ultra-Low Power Smart Headband for Real-Time Epileptic Seizure Detection	Lin SK, Istiqomah, Wang LC, Lin CY, Chiueh H.	Lin SK	Department of Electrical and Computer Engineering, National Jiao Tong University Graduate Institute	2018	IEEE J Transl Eng Health Med. 2018 Aug 17;6:2700410. doi: 10.1109/JTEHM.2018.2861882. eCollection 2018.	10.1109/JTEHM.2018.2861882	30245945	2	-	We develop a service APP connected to the cloud so that the patients' health condition can be recorded and then referenced by doctors for further diagnosis or research.	1	2	1	1	1
91	Effectiveness of home-based telerehabilitation programs on functional capacity and cardiac function in elderly heart failure patients: A prospective longitudinal study	Tsai WJ, Wen YK, Cheng YY, Huang JL, Chen YW.	Tsai WJ	Department of Physical Medicine and Rehabilitation, Taichung Veterans General Hospital.	2022	Medicine (Baltimore). 2022 Jul 15;101(28):e29799. doi: 10.1097/MD.0000000000029799.	10.1097/MD.0000000000029799	35838996	2	-	The readmission rate was 4.6% in the intervention group. Six months of post-acute HF focused on HCTR programs was safe, improved functional capacity, cardiac function, and decreased readmission rate in elderly patients with HF patients.	1	1	3	7	4
92	[Role of sleep apnea monitoring management platform in the treatment of patients with obstructive sleep apnea hypopnea syndrome]	Deng ZH, Li JR, Hou Q, Chen NN, Cui ZY, Li LZ, Yang TT, Liu J.	Deng ZH	Department of Otolaryngology-Head and Neck Surgery, Naval General Hospital, Southern Medical University.	2017	Lin Chung Er Bi Yan Hou Tou Jing Wai Ke Za Zhi. 2017 Nov 5;31(21):1646-1648;1652. doi: 10.13201/j.issn.1001-1781.2017.21.006.	10.13201/j.issn.1001-1781.2017.21.006	29798119	1	-	Could increase the efficacy of CPAP. Thus, the sleep apnea monitoring management platform is of more clinical value and deserve promotion.	1	1	3	1	1
93	[Application of Image Cloud Platform in Hierarchical Hospital Visit]	Chen M, Chen W, Li K.	Chen M	Wuxi People's Hospital is affiliated with Nanjing Medical University	2017	Zhongguo Yi Liao Qi Xie Za Zhi. 2017 May 30;41(3):228-230. doi: 10.3969/j.issn.1671-7104.2017.03.019.	10.3969/j.issn.1671-7104.2017.03.019	29862775	1	-	The establishment of such platform plays a positive role in balancing health resources, improves the level of basic-level hospital diagnosis and treatment and reduces medical cost.	1	1	4	10	2
94	[Investigation and exploration of online medical education carried out by Oral and Maxillofacial Deformity Group of Shanghai Ninth People's Hospital during the COVID-19 pandemic]	Jiang LY, Zhou SR, Zhu BK, Qu RY, Bu LT, Lu HX, Shi CJ, Wu DD, Wang XD, Zhang ZY.	Jiang LY	The Department of Oral and Maxillofacial Surgery at the Ninth People's Hospital, affiliated with Shanghai Jiao Tong University School of Medicine	2021	Zhonghua Kou Qiang Yi Xue Za Zhi. 2021 Feb 9;56(2):200-203. doi: 10.3760/cma.j.cn112144-20200629-00380.	10.3760/cma.j.cn112144-20200629-00380	33557506	1	-	This "cloud training" has achieved good results, but there are still a series of problems that have yet to be resolved, such as network stalls and protection of intellectual property rights. Under the new form, the exploration and analysis of the new mode of online telemedicine specialist education will provide some practical reference for the National Clinical Research Center for Oral Diseases t…	2	1	2	13	5

## Sheet: Field name and description
Field name	Description	Value
Institutional affiliation	The institutional affiliation of the first author.	1=Hospital; 2=University or college; 3=Association or company
Research method	The research method employed in an academic paper.	1=System development; 2=Empirical research; 3=Case-controlled study; 4=Cloud platform construction; 5=Technological research; 6=Retrospective study; 7=Experiential summary; 8=Cohort study; 9=Criteria study.
Disciplinary domain	The disciplinary domain addressed in an academic paper.	1=Disease surveillance; 2=Health monitoring; 3=Clinical diagnosis and treatment; 4=Safe medication tracking; 5=Medical device; 6=Medical care; 7=Home nursing; 8=Medical data; 9=Hospital information system; 10=Medical image; 11=Early warning and prediction; 12=Digital hospital; 13=Education and training; 14=Ward monitoring; 15=Clinical trials; 16=Medical coding; 17=Public health; 18=Hospital manag…
Cloud service model	The service model of cloud technology utilized in an academic paper.	1=Cloud-based system; 2=Regional cloud platform; 3=Cloud technology; 4=Cloud storage; 5=Survey topic; 6=Medical consortium cloud platform; 7=Hospital could platform; 8=Cloud computing; 9=Cloud service provider
Nationality	The geographical region and country of affiliation for the first author.	1=Mainland of China; 2=Taiwan region, China; 3=HongKong region, China
Positive and negative impacts	The conclusion of an academic paper states that the adoption of cloud technology has either a positive or negative impact on hospital operations.	1=Positive impact; 2=Positive and negative impact; 3=Negative impact
