# Supplementary material for: The Current Status and Promotional Strategies for Cloud Migration of Hospital Information Systems in China: Strengths, Weaknesses, Opportunities, and Threats Analysis
Source: JMIR Med Inform. 2024 Feb 5;12:e52080. doi: 10.2196/52080 (PMC10877487; doi:10.2196/52080)
Supplement: Multimedia Appendix 2 [file medinform_v12i1e52080_app2.xlsx]

## Sheet: Supplementary list
Supplementary materials	Reference number	Arcticle Types	Arcticle sources	Remarks
The current state of hospital informatization in China,	[1]	Paper	The website of CNKI	CNKI：Chinese National Knowledge Infrastructure，
The cloud policies in the United States	[2]	Paper	The website of CNKI	CNKI：Chinese National Knowledge Infrastructure，
The cloud policies in Europe	[3]	Policy document	An official website of the European Union
The cloud policies in China	[4]	Policy document	An official website of China
The advantages of adopting cloud technology	[6]	Paper	The website of JIMR	JIMR：Journal of Medical Internet Research
The advantages of adopting cloud technology	[7]	Report	The website of ENISA	ENISA：The mission of the European Union Agency for Cybersecurity
The advantages of adopting cloud technology	[8]	Paper	The website of JIMR	JIMR：Journal of Medical Internet Research
Current medical cloud market in China	[9]	Report	The website of MarketsandMarkets
SWOT analysis method	[14]	Paper	The website of AOM	AOM：Academy of Management Open Access
The cloud policies in the United States	[15]	Paper	The website of Cambridge Core
The cloud policies in Europe	[16]	Report	The website of EIT Digital	EIT：European Institute of Innovation & Technology
The cloud policies in China	[17]	Policy document	Website of the Gaverment of China
Global cloud computing market	[18]	Report	The website of Tsinghua University
The cloud computing market in China	[19]	Report	The website of CAICT	CAICT：China Academy of Information and Communications Technology
China internet hospital report	[20]	Report	The website of VBDATA
Report on the application of cloud technology in Chinese hospitals	[21]	Report	The website of HIT experts	CHIMA：China Hospital Information Management Association
The issue of population aging in China	[22]	Bulletin	The website of CNBS	CNBS：National Bureau of Statistics of China
The policies for elderly care in China	[23]	Policy document	The website of CNHC	CNHC：National Health Commission of China
Cloud computing 100 list	[24]	Bulletin	The website of Forbes
Cloud market in Japan	[25]	Report	The website of JFTC	JFTC：Japan Fair Trade Commission
Cloud market in Europe	[26]	Report	The website of DCD	DCD：Data Center Dynamics
Competition among cloud service providers	[27]	News report	The website of Wangyi
The case of competition among cloud service providers	[16]	Paper	The website of Springer Open
Cybersecurity incidents	[29]	News report	The website of SFCCN	SFCCN：Southern Finance Omnimedia Group of China
Cybersecurity incidents	[30]	News report	The website of Open Access Government
Legal issues surrounding the adoption of cloud technology in hospitals	[17]	Dissertation	The website of CNKI	CNKI：Chinese National Knowledge Infrastructure，
The advantages derived from the implementation of cloud technology in healthcare institutions	[33]	Report	The website of EYGL	EYGL: Ernst & Young Global Limited Company
Big data analysis capabilities offered by cloud technology	[18]	Paper	The website of Springer Open
The application of cloud technology in collaborative healthcare	[19]	Dissertation	The website of Wanfangdata
Requirements for hospital informatization in the new era	[20]	Paper	The website of Wanfangdata
The intricacy of hospital information systems	[21]	Paper	The website of ScienceDirect
The present status of personnel allocation for hospital informatization in China	[22]	Paper	The website of Wanfangdata
The present status of personnel allocation for hospital informatization	[40]	Report	The website of CHIMA	CHIMA：China Hospital Information Management Association
The present status of personnel allocation for hospital informatization in China	[23]	Paper	The website of CNKI	CNKI：Chinese National Knowledge Infrastructure，
The present status of personnel allocation for hospital informatization in China	[24]	Paper	The website of CNKI	CNKI：Chinese National Knowledge Infrastructure，
The level of investment in informatization at primary hospitals in China	[25]	Paper	The website of CNKI	CNKI：Chinese National Knowledge Infrastructure，
The legal considerations surrounding the implementation of cloud technology in hospitals	[26]	Paper	The website of Wanfangdata
